# Supplementary material for: Engineered Porosity in Microcrystalline Diamond-Reinforced PLLA Composites: Effects of Particle Concentration on Thermal and Structural Properties
Source: Materials (Basel). 2025 Oct 4;18(19):4606. doi: 10.3390/ma18194606 (PMC12526470; doi:10.3390/ma18194606)
Supplement: Supplementary file 1 [file materials-18-04606-s001.zip]

Archive with 1 entries (1 files):
- materials-3776321-supplementary.pdf
